# Supplementary material for: Lower ANXA3 Levels May Be Related to Major Depressive Disorder
Source: Life (Basel). 2025 Sep 17;15(9):1456. doi: 10.3390/life15091456 (PMC12471239; doi:10.3390/life15091456)
Supplement: Supplementary file 1 [file life-15-01456-s001.zip]

Archive with 1 entries (1 files):
- life-3872190-supplementary.pdf
